# Supplementary material for: Food Restriction Level and Reinforcement Schedule Differentially Influence Behavior during Acquisition and Devaluation Procedures in Mice
Source: eNeuro. 2023 Sep 26;10(9):ENEURO.0063-23.2023. doi: 10.1523/ENEURO.0063-23.2023 (PMC10537440; doi:10.1523/ENEURO.0063-23.2023)
Supplement: Extended Data Figure 1-1 — Statistical table. Download Figure 1-1, XLSX file. [file enu-eN-NWR-0063-23-s05.xlsx]

## Sheet: Sheet1
CHEVEE*, KIM* ET AL. STATISTICAL TABLE
Figure 1B
Data Structure		Type of test		Statistic		Significance
Normal distribution		Student's t test		t=22.2		p=5.2E-14
Figure 1C
Data Structure		Type of test		Statistic		Significance
Normal distribution		Student's t test		t=3.6		p=2.1E-3
Figure 1D (phase 1)
Data Structure		Type of test		Statistic		Significance
Normal distribution		Welch's t test		t=-18.2		p=2.2E-10
Figure 1D (phase 2)
Data Structure		Type of test		Statistic		Significance
Normal distribution		Welch's t test		t=-6.17		p=1.63E-4
Figure 2 E Phase 1
Data Structure		Type of test
Normal distribution		two-way ANOVA with Tukey HSD post hoc test
ANOVA table
Source	SS	DF	MS	F	p-unc	np2
task	2.07511	1	2.07511	3.02475	0.0866651	0.0438213
group	65.0967	2	32.5484	47.4435	1.69729e-13	0.589774
task * group	2.77429	2	1.38714	2.02194	0.140518	0.0577336
Residual	45.2789	66	0.686045
Tukey HSD post hoc tests
group1	group2	meandiff	p-adj	lower	upper	reject
RI / Fed	RI / Restricted	2.6046	0	1.5981	3.6112	TRUE
RI / Fed	RR / Restricted	3.0644	0	1.9772	4.1517	TRUE
RR / Fed	RR / Restricted	2.199	0	1.082	3.316	TRUE
RR / Mild	RR / Restricted	1.8221	0	0.8296	2.8145	TRUE
RI / Mild	RR / Restricted	1.7251	0.0001	0.7185	2.7316	TRUE
RI / Restricted	RR / Fed	-1.7392	0.0001	-2.7778	-0.7005	TRUE
RI / Restricted	RR / Mild	-1.3622	0.0005	-2.2657	-0.4588	TRUE
RI / Mild	RI / Restricted	1.2653	0.0019	0.3464	2.1841	TRUE
RI / Fed	RI / Mild	1.3394	0.0029	0.3328	2.3459	TRUE
RI / Fed	RR / Mild	1.2424	0.0061	0.2499	2.2349	TRUE
RI / Fed	RR / Fed	0.8655	0.2194	-0.2515	1.9825	FALSE
RI / Restricted	RR / Restricted	0.4598	0.7613	-0.5467	1.4664	FALSE
RI / Mild	RR / Fed	-0.4739	0.7622	-1.5126	0.5648	FALSE
RR / Fed	RR / Mild	0.3769	0.8879	-0.6481	1.402	FALSE
RI / Mild	RR / Mild	-0.097	0.9996	-1.0004	0.8064	FALSE
Figure 2 E Phase 2
Data Structure		Type of test
Normal distribution		two-way ANOVA with Tukey HSD post hoc test
ANOVA table
Source	SS	DF	MS	F	p-unc	np2
task	2.9625	1	2.9625	2.23177	0.139965	0.0327086
group	385.757	2	192.878	145.303	6.64897e-25	0.814921
task * group	3.68088	2	1.84044	1.38647	0.257139	0.0403203
Residual	87.61	66	1.32742
Tukey HSD post hoc tests
group1	group2	meandiff	p-adj	lower	upper	reject
RI / Fed	RI / Mild	2.9344	0	1.5342	4.3345	TRUE
RI / Fed	RI / Restricted	6.0789	0	4.6787	7.479	TRUE
RI / Fed	RR / Mild	2.8089	0	1.4283	4.1894	TRUE
RI / Fed	RR / Restricted	6.7249	0	5.2126	8.2372	TRUE
RI / Mild	RI / Restricted	3.1445	0	1.8663	4.4226	TRUE
RI / Mild	RR / Restricted	3.7905	0	2.3904	5.1907	TRUE
RI / Restricted	RR / Fed	-5.1491	0	-6.5939	-3.7043	TRUE
RI / Restricted	RR / Mild	-3.27	0	-4.5266	-2.0133	TRUE
RR / Fed	RR / Restricted	5.7951	0	4.2414	7.3489	TRUE
RR / Mild	RR / Restricted	3.916	0	2.5355	5.2965	TRUE
RI / Mild	RR / Fed	-2.0046	0.0017	-3.4494	-0.5598	TRUE
RR / Fed	RR / Mild	1.8791	0.0033	0.4533	3.305	TRUE
RI / Fed	RR / Fed	0.9298	0.5005	-0.624	2.4835	FALSE
RI / Restricted	RR / Restricted	0.646	0.7536	-0.7541	2.0462	FALSE
RI / Mild	RR / Mild	-0.1255	0.9997	-1.3821	1.1312	FALSE
Figure 2-1A
Data Structure		Type of test
Normal distribution		two-way ANOVA with Tukey HSD post hoc test
ANOVA table
Source	SS	DF	MS	F	p-unc	np2
task	2.55402	1	2.55402	0.771959	0.382799	0.0115611
group	2.96447	2	1.48223	0.448009	0.640827	0.0133942
task * group	0.0560195	2	0.0280097	0.00846602	0.991571	0.00025648
Residual	218.36	66	3.30849
Tukey HSD post hoc tests
group1	group2	meandiff	p-adj	lower	upper	reject
RI / Mild	RR / Restricted	-0.8857	0.8466	-3.0962	1.3247	FALSE
RI / Fed	RR / Restricted	-0.7	0.9544	-3.0875	1.6875	FALSE
RR / Mild	RR / Restricted	-0.5333	0.9791	-2.7129	1.6462	FALSE
RI / Mild	RR / Fed	-0.5079	0.9863	-2.7889	1.773	FALSE
RI / Mild	RI / Restricted	-0.4286	0.9889	-2.4464	1.5893	FALSE
RI / Restricted	RR / Restricted	-0.4571	0.9902	-2.6676	1.7533	FALSE
RI / Mild	RR / Mild	-0.3524	0.9951	-2.3363	1.6315	FALSE
RR / Fed	RR / Restricted	-0.3778	0.9975	-2.8307	2.0752	FALSE
RI / Fed	RR / Fed	-0.3222	0.9988	-2.7752	2.1307	FALSE
RI / Fed	RI / Restricted	-0.2429	0.9995	-2.4533	1.9676	FALSE
RI / Fed	RI / Mild	0.1857	0.9999	-2.0247	2.3962	FALSE
RI / Fed	RR / Mild	-0.1667	0.9999	-2.3462	2.0129	FALSE
RI / Restricted	RR / Fed	-0.0794	1	-2.3603	2.2016	FALSE
RI / Restricted	RR / Mild	0.0762	1	-1.9077	2.0601	FALSE
RR / Fed	RR / Mild	0.1556	1	-2.0954	2.4066	FALSE
Figure 2-1B
Data Structure		Type of test
Normal distribution		two-way ANOVA with Tukey HSD post hoc test
ANOVA table
Source	SS	DF	MS	F	p-unc	np2
sex	0.013472	1	0.013472	3.482	0.0671878	0.0575709
group	0.696885	2	0.348442	90.0594	2.26936e-18	0.759614
sex * group	0.0124942	2	0.00624711	1.61464	0.207928	0.0536166
Residual	0.220535	57	0.00386903
Tukey HSD post hoc tests
group1	group2	meandiff	p-adj	lower	upper	reject
F / Fed	F / Restricted	-0.2313	0	-0.3122	-0.1504	TRUE
F / Fed	M / Restricted	-0.2523	0	-0.3332	-0.1714	TRUE
F / Mild	F / Restricted	-0.2023	0	-0.2808	-0.1238	TRUE
F / Mild	M / Restricted	-0.2233	0	-0.3018	-0.1448	TRUE
F / Restricted	M / Fed	0.2328	0	0.1542	0.3113	TRUE
M / Fed	M / Restricted	-0.2538	0	-0.3323	-0.1752	TRUE
M / Mild	M / Restricted	-0.155	0	-0.2335	-0.0765	TRUE
F / Restricted	M / Mild	0.134	0.0001	0.0555	0.2126	TRUE
M / Fed	M / Mild	-0.0988	0.0097	-0.1808	-0.0167	TRUE
F / Fed	M / Mild	-0.0973	0.0147	-0.1816	-0.013	TRUE
F / Mild	M / Mild	-0.0683	0.1553	-0.1503	0.0137	FALSE
F / Mild	M / Fed	0.0305	0.8811	-0.0515	0.1125	FALSE
F / Fed	F / Mild	-0.029	0.9109	-0.1133	0.0553	FALSE
F / Restricted	M / Restricted	-0.021	0.9614	-0.0959	0.0539	FALSE
F / Fed	M / Fed	0.0015	1	-0.0828	0.0857	FALSE
Figure 3B
Data Structure		Type of test
Normal distribution		two-way ANOVA with Tukey HSD post hoc test
ANOVA table
Source	SS	DF	MS	F	p-unc	np2
task	214.696	1	214.696	15.2026	0.000228627	0.187218
group	1289.04	2	644.518	45.6382	3.5896e-13	0.580357
task * group	131.136	2	65.5682	4.64288	0.0129845	0.12334
Residual	932.073	66	14.1223
Tukey HSD post hoc tests
group1	group2	meandiff	p-adj	lower	upper	reject
RI / Fed	RR / Restricted	14.8384	0	9.9056	19.7711	TRUE
RI / Mild	RR / Restricted	11.7919	0	7.2251	16.3588	TRUE
RR / Fed	RR / Restricted	14.6096	0	9.5416	19.6775	TRUE
RR / Mild	RR / Restricted	9.1195	0	4.6165	13.6225	TRUE
RI / Fed	RI / Restricted	7.7407	0.0001	3.1738	12.3075	TRUE
RI / Restricted	RR / Fed	-7.5119	0.0002	-12.2244	-2.7993	TRUE
RI / Restricted	RR / Restricted	7.0977	0.0003	2.5309	11.6645	TRUE
RI / Fed	RR / Mild	5.7189	0.0052	1.2159	10.2218	TRUE
RR / Fed	RR / Mild	5.49	0.0116	0.8394	10.1407	TRUE
RI / Mild	RI / Restricted	4.6942	0.0184	0.5253	8.8632	TRUE
RI / Fed	RI / Mild	3.0464	0.3773	-1.5204	7.6133	FALSE
RI / Mild	RR / Mild	2.6724	0.4032	-1.4265	6.7713	FALSE
RI / Mild	RR / Fed	-2.8176	0.5014	-7.5302	1.8949	FALSE
RI / Restricted	RR / Mild	-2.0218	0.698	-6.1207	2.0771	FALSE
RI / Fed	RR / Fed	0.2288	1	-4.8391	5.2967	FALSE
Figure 3C
Data Structure		Type of test
Normal distribution		two-way ANOVA with Tukey HSD post hoc test
ANOVA table
Source	SS	DF	MS	F	p-unc	np2
task	8.28851	1	8.28851	7.77233	0.00692325	0.105356
group	31.313	2	15.6565	14.6815	5.314e-06	0.307907
task * group	10.292	2	5.14599	4.82551	0.0110678	0.127573
Residual	70.3832	66	1.06641
Tukey HSD post hoc tests
group1	group2	meandiff	p-adj	lower	upper	reject
RI / Fed	RR / Restricted	2.5488	0	1.1933	3.9043	TRUE
RI / Mild	RR / Restricted	2.2906	0	1.0356	3.5455	TRUE
RR / Fed	RR / Restricted	2.6579	0	1.2653	4.0506	TRUE
RR / Mild	RR / Restricted	1.9423	0.0003	0.7049	3.1797	TRUE
RI / Restricted	RR / Restricted	1.7393	0.0017	0.4843	2.9942	TRUE
RI / Restricted	RR / Fed	-0.9187	0.3092	-2.2137	0.3763	FALSE
RI / Fed	RI / Restricted	0.8095	0.4154	-0.4454	2.0645	FALSE
RR / Fed	RR / Mild	0.7156	0.5733	-0.5624	1.9936	FALSE
RI / Fed	RR / Mild	0.6065	0.7036	-0.6309	1.8439	FALSE
RI / Mild	RI / Restricted	0.5513	0.7194	-0.5943	1.6969	FALSE
RI / Mild	RR / Mild	0.3482	0.9433	-0.7781	1.4746	FALSE
RI / Mild	RR / Fed	-0.3674	0.9603	-1.6624	0.9276	FALSE
RI / Fed	RI / Mild	0.2582	0.9904	-0.9967	1.5132	FALSE
RI / Restricted	RR / Mild	-0.2031	0.9948	-1.3294	0.9233	FALSE
RI / Fed	RR / Fed	-0.1092	0.9999	-1.5018	1.2835	FALSE
Figure 3-1B
Data Structure		Type of test
Normal distribution		two-way ANOVA with Tukey HSD post hoc test
ANOVA table
Source	SS	DF	MS	F	p-unc	np2
task	3.44854	1	3.44854	15.3345	0.000216041	0.188536
group	6.10427	2	3.05213	13.5718	1.15586e-05	0.291416
task * group	1.60265	2	0.801324	3.56321	0.0339232	0.0974535
Residual	14.8426	66	0.224888
Tukey HSD post hoc tests
group1	group2	meandiff	p-adj	lower	upper	reject
RI / Fed	RR / Restricted	1.1235	0	0.5011	1.746	TRUE
RR / Fed	RR / Restricted	1.1677	0	0.5282	1.8072	TRUE
RI / Mild	RR / Restricted	0.934	0.0002	0.3577	1.5103	TRUE
RR / Fed	RR / Mild	0.7747	0.0033	0.1879	1.3616	TRUE
RI / Fed	RR / Mild	0.7306	0.0045	0.1623	1.2988	TRUE
RI / Restricted	RR / Restricted	0.7078	0.0076	0.1315	1.2841	TRUE
RI / Mild	RR / Mild	0.541	0.0352	0.0238	1.0583	TRUE
RI / Restricted	RR / Fed	-0.4599	0.2211	-1.0546	0.1348	FALSE
RI / Fed	RI / Restricted	0.4157	0.2913	-0.1606	0.992	FALSE
RR / Mild	RR / Restricted	0.393	0.337	-0.1753	0.9612	FALSE
RI / Restricted	RR / Mild	0.3148	0.4814	-0.2024	0.8321	FALSE
RI / Mild	RI / Restricted	0.2262	0.8042	-0.2999	0.7523	FALSE
RI / Mild	RR / Fed	-0.2337	0.8569	-0.8284	0.361	FALSE
RI / Fed	RI / Mild	0.1895	0.9272	-0.3868	0.7658	FALSE
RI / Fed	RR / Fed	-0.0442	1	-0.6837	0.5954	FALSE
Figure 3-1D
Data Structure		Type of test
Normal distribution		two-way ANOVA with Tukey HSD post hoc test
ANOVA table
Source	SS	DF	MS	F	p-unc	np2
task	0.985917	1	0.985917	11.1338	0.00139538	0.144344
group	4.63267	2	2.31633	26.158	4.31041e-09	0.442172
task * group	0.00470838	2	0.00235419	0.0265855	0.973775	0.000804971
Residual	5.84441	66	0.0885517
Tukey HSD post hoc tests
group1	group2	meandiff	p-adj	lower	upper	reject
RI / Fed	RI / Restricted	-0.676	0	-1.0376	-0.3143	TRUE
RI / Mild	RR / Fed	0.6494	0	0.2762	1.0226	TRUE
RI / Restricted	RR / Fed	0.8862	0	0.513	1.2593	TRUE
RR / Fed	RR / Restricted	-0.6339	0.0002	-1.0352	-0.2326	TRUE
RI / Restricted	RR / Mild	0.4748	0.0008	0.1502	0.7994	TRUE
RI / Fed	RI / Mild	-0.4392	0.0086	-0.8008	-0.0776	TRUE
RR / Fed	RR / Mild	-0.4114	0.0198	-0.7796	-0.0431	TRUE
RI / Fed	RR / Restricted	-0.4237	0.0258	-0.8143	-0.0331	TRUE
RI / Mild	RR / Mild	0.238	0.2741	-0.0866	0.5626	FALSE
RI / Mild	RI / Restricted	-0.2368	0.2975	-0.5669	0.0934	FALSE
RI / Restricted	RR / Restricted	0.2522	0.3277	-0.1094	0.6138	FALSE
RR / Mild	RR / Restricted	-0.2226	0.4528	-0.5791	0.134	FALSE
RI / Fed	RR / Mild	-0.2012	0.5652	-0.5577	0.1554	FALSE
RI / Fed	RR / Fed	0.2102	0.6418	-0.1911	0.6115	FALSE
RI / Mild	RR / Restricted	0.0155	1	-0.3462	0.3771	FALSE
Figure 4C
Data Structure		Type of test
Normal distribution		three-way ANOVA with Tukey HSD post hoc test
ANOVA table
Source	SS	DF	MS	F	p-unc	np2
task	0.0160425	1	0.0160425	1.18336	0.284555	0.0346179
group	0.00562788	1	0.00562788	0.415135	0.523828	0.0124236
deval_order	0.435258	1	0.435258	32.1064	2.58003e-06	0.493137
task * group	0.000682343	1	0.000682343	0.0503323	0.823869	0.0015229
task * deval_order	0.00654071	1	0.00654071	0.482468	0.492168	0.0144096
group * deval_order	0.104021	1	0.104021	7.673	0.00913127	0.188651
task * group * deval_order	0.00500004	1	0.00500004	0.368823	0.547803	0.0110529
Residual	0.447373	33	0.0135568
Tukey HSD post hoc tests
group1	group2	meandiff	p-adj	lower	upper	reject
RI / Restricted / 0	RI / Restricted / 1	-0.3387	0.0001	-0.542	-0.1354	TRUE
RI / Restricted / 0	RR / Restricted / 1	-0.3209	0.0018	-0.5514	-0.0904	TRUE
RI / Restricted / 0	RR / Mild / 1	-0.2694	0.0062	-0.4839	-0.0548	TRUE
RI / Restricted / 1	RR / Restricted / 0	0.264	0.0141	0.0361	0.4919	TRUE
RR / Restricted / 0	RR / Restricted / 1	-0.2462	0.0603	-0.4987	0.0063	FALSE
RI / Mild / 1	RI / Restricted / 0	0.2226	0.0645	-0.0079	0.4531	FALSE
RI / Restricted / 0	RR / Mild / 0	-0.1827	0.1425	-0.3973	0.0318	FALSE
RI / Mild / 0	RI / Restricted / 1	-0.2046	0.1516	-0.4476	0.0384	FALSE
RR / Mild / 1	RR / Restricted / 0	0.1947	0.1767	-0.0434	0.4327	FALSE
RI / Mild / 0	RR / Restricted / 1	-0.1868	0.3401	-0.4529	0.0794	FALSE
RI / Restricted / 1	RR / Mild / 0	0.156	0.3708	-0.072	0.3839	FALSE
RI / Mild / 1	RR / Restricted / 0	0.1479	0.5642	-0.1046	0.4004	FALSE
RI / Mild / 0	RI / Restricted / 0	0.1341	0.5727	-0.0964	0.3646	FALSE
RR / Mild / 0	RR / Restricted / 1	-0.1381	0.6443	-0.3906	0.1144	FALSE
RI / Mild / 0	RR / Mild / 1	-0.1352	0.6676	-0.3877	0.1173	FALSE
RI / Mild / 1	RI / Restricted / 1	-0.1161	0.7782	-0.359	0.1269	FALSE
RR / Mild / 0	RR / Restricted / 0	0.1081	0.8186	-0.13	0.3461	FALSE
RI / Mild / 1	RR / Restricted / 1	-0.0983	0.9282	-0.3644	0.1679	FALSE
RR / Mild / 0	RR / Mild / 1	-0.0866	0.9331	-0.3247	0.1514	FALSE
RI / Restricted / 0	RR / Restricted / 0	-0.0747	0.9464	-0.2893	0.1399	FALSE
RI / Mild / 0	RI / Mild / 1	-0.0885	0.9576	-0.3547	0.1776	FALSE
RI / Restricted / 1	RR / Mild / 1	0.0693	0.9737	-0.1586	0.2973	FALSE
RI / Mild / 0	RR / Restricted / 0	0.0594	0.994	-0.1931	0.3119	FALSE
RR / Mild / 1	RR / Restricted / 1	-0.0515	0.9975	-0.304	0.201	FALSE
RI / Mild / 0	RR / Mild / 0	-0.0486	0.9983	-0.3011	0.2039	FALSE
RI / Mild / 1	RR / Mild / 1	-0.0467	0.9987	-0.2992	0.2058	FALSE
RI / Mild / 1	RR / Mild / 0	0.0399	0.9995	-0.2126	0.2924	FALSE
RI / Restricted / 1	RR / Restricted / 1	0.0178	1	-0.2252	0.2608	FALSE
Figure 4E
Data Structure		Type of test
Normal distribution		two-way ANOVA with Tukey HSD post hoc test
ANOVA table
Source	SS	DF	MS	F	p-unc	np2
task	0.00750713	1	0.00750713	0.541598	0.466412	0.0144266
group	0.0988374	1	0.0988374	7.13057	0.0111927	0.161579
task * group	0.00567686	1	0.00567686	0.409554	0.526139	0.0109478
Residual	0.51286	37	0.0138611
Tukey HSD post hoc tests
group1	group2	meandiff	p-adj	lower	upper	reject
RI / Restricted	RR / Mild	0.1244	0.0682	-0.0067	0.2555	FALSE
RI / Mild	RI / Restricted	-0.1235	0.1016	-0.2638	0.0169	FALSE
RR / Mild	RR / Restricted	-0.0754	0.5114	-0.2209	0.0701	FALSE
RI / Mild	RR / Restricted	-0.0744	0.5682	-0.2283	0.0795	FALSE
RI / Restricted	RR / Restricted	0.049	0.7643	-0.0862	0.1843	FALSE
RI / Mild	RR / Mild	0.001	1	-0.1493	0.1512	FALSE
Figure 4-1A (food)
Data Structure		Type of test
Normal distribution		two-way ANOVA with Tukey HSD post hoc test
ANOVA table
Source	SS	DF	MS	F	p-unc	np2
task	0.0924932	1	0.0924932	0.354666	0.555014	0.00924702
group	1.42415	1	1.42415	5.46093	0.0248178	0.125651
task * group	0.413757	1	0.413757	1.58655	0.215501	0.0400781
Residual	9.91	38	0.260789
Tukey HSD post hoc tests
group1	group2	meandiff	p-adj	lower	upper	reject
RR / Mild	RR / Restricted	0.58	0.0697	-0.0335	1.1935	FALSE
RI / Mild	RR / Restricted	0.445	0.2723	-0.2058	1.0958	FALSE
RI / Restricted	RR / Mild	-0.31	0.4674	-0.878	0.258	FALSE
RI / Restricted	RR / Restricted	0.27	0.5829	-0.298	0.838	FALSE
RI / Mild	RI / Restricted	0.175	0.866	-0.433	0.783	FALSE
RI / Mild	RR / Mild	-0.135	0.944	-0.7858	0.5158	FALSE
Figure 4-1A (sucrose)
Data Structure		Type of test
Normal distribution		two-way ANOVA with Tukey HSD post hoc test
ANOVA table
Source	SS	DF	MS	F	p-unc	np2
task	0.257805	1	0.257805	0.264173	0.610244	0.00690392
group	19.5371	1	19.5371	20.0197	6.75342e-05	0.34505
task * group	0.139306	1	0.139306	0.142747	0.707667	0.00374245
Residual	37.084	38	0.975895
Tukey HSD post hoc tests
group1	group2	meandiff	p-adj	lower	upper	reject
RR / Mild	RR / Restricted	1.51	0.0079	0.3231	2.6969	TRUE
RI / Mild	RR / Restricted	1.535	0.0116	0.2761	2.7939	TRUE
RI / Restricted	RR / Mild	-1.25	0.0204	-2.3488	-0.1512	TRUE
RI / Mild	RI / Restricted	1.275	0.0292	0.0988	2.4512	TRUE
RI / Restricted	RR / Restricted	0.26	0.9198	-0.8388	1.3588	FALSE
RI / Mild	RR / Mild	0.025	0.9999	-1.2339	1.2839	FALSE
Figure 4-1B (sucrose)
Data Structure		Type of test
Normal distribution		two-way ANOVA with Tukey HSD post hoc test
ANOVA table
Source	SS	DF	MS	F	p-unc	np2
group	0.134444	1	0.134444	0.591674	0.449953	0.0261899
task	0.134444	1	0.134444	0.591674	0.449953	0.0261899
pre	7.60033	1	7.60033	33.4482	8.09485e-06	0.603233
group * task	0.15	1	0.15	0.660132	0.425218	0.0291319
group * pre	0.00340278	1	0.00340278	0.0149752	0.903714	0.000680229
task * pre	0.153403	1	0.153403	0.675107	0.420092	0.0297731
group * task * pre	0.222042	1	0.222042	0.977179	0.333645	0.0425282
Residual	4.999	22	0.227227
Tukey HSD post hoc tests
group1	group2	meandiff	p-adj	lower	upper	reject
RI / Restricted / food	RI / Restricted / suc	-1.25	0.0225	-2.3754	-0.1246	TRUE
RI / Mild / food	RI / Restricted / suc	-1.16	0.0269	-2.2276	-0.0924	TRUE
RI / Mild / suc	RI / Restricted / food	1.11	0.0377	0.0424	2.1776	TRUE
RI / Mild / food	RI / Mild / suc	-1.02	0.0455	-2.0266	-0.0134	TRUE
RI / Restricted / food	RR / Mild / suc	-1.125	0.0501	-2.2504	0.0004	FALSE
RI / Restricted / suc	RR / Mild / food	1.125	0.0501	-0.0004	2.2504	FALSE
RI / Mild / food	RR / Mild / suc	-1.035	0.0618	-2.1026	0.0326	FALSE
RI / Mild / suc	RR / Mild / food	0.985	0.0849	-0.0826	2.0526	FALSE
RR / Mild / food	RR / Mild / suc	-1	0.1062	-2.1254	0.1254	FALSE
RI / Restricted / food	RR / Restricted / suc	-1.2	0.1192	-2.5783	0.1783	FALSE
RI / Mild / food	RR / Restricted / suc	-1.11	0.1502	-2.4416	0.2216	FALSE
RR / Mild / food	RR / Restricted / suc	-1.075	0.2067	-2.4533	0.3033	FALSE
RI / Restricted / food	RR / Restricted / food	-0.7	0.6899	-2.0783	0.6783	FALSE
RI / Mild / food	RR / Restricted / food	-0.61	0.7841	-1.9416	0.7216	FALSE
RR / Mild / food	RR / Restricted / food	-0.575	0.851	-1.9533	0.8033	FALSE
RI / Restricted / suc	RR / Restricted / food	0.55	0.8767	-0.8283	1.9283	FALSE
RR / Restricted / food	RR / Restricted / suc	-0.5	0.9609	-2.0915	1.0915	FALSE
RR / Mild / suc	RR / Restricted / food	0.425	0.9645	-0.9533	1.8033	FALSE
RI / Mild / suc	RR / Restricted / food	0.41	0.9648	-0.9216	1.7416	FALSE
RI / Mild / suc	RI / Restricted / suc	-0.14	0.9998	-1.2076	0.9276	FALSE
RI / Restricted / food	RR / Mild / food	-0.125	0.9999	-1.2504	1.0004	FALSE
RI / Restricted / suc	RR / Mild / suc	0.125	0.9999	-1.0004	1.2504	FALSE
RR / Mild / suc	RR / Restricted / suc	-0.075	1	-1.4533	1.3033	FALSE
RI / Mild / suc	RR / Restricted / suc	-0.09	1	-1.4216	1.2416	FALSE
RI / Restricted / suc	RR / Restricted / suc	0.05	1	-1.3283	1.4283	FALSE
RI / Mild / suc	RR / Mild / suc	-0.015	1	-1.0826	1.0526	FALSE
RI / Mild / food	RR / Mild / food	-0.035	1	-1.1026	1.0326	FALSE
RI / Mild / food	RI / Restricted / food	0.09	1	-0.9776	1.1576	FALSE
Figure 4-1B (food)
Data Structure		Type of test
Normal distribution		two-way ANOVA with Tukey HSD post hoc test
ANOVA table
Source	SS	DF	MS	F	p-unc	np2
group	0.0336111	1	0.0336111	1.68056	0.208285	0.0709677
task	0.000277778	1	0.000277778	0.0138889	0.907255	0.000630915
pre	0.616333	1	0.616333	30.8167	1.40222e-05	0.583465
group * task	0.0015	1	0.0015	0.075	0.786746	0.00339751
group * pre	0.0200694	1	0.0200694	1.00347	0.327363	0.0436226
task * pre	6.94444e-05	1	6.94444e-05	0.00347222	0.953543	0.000157803
group * task * pre	0.0220417	1	0.0220417	1.10208	0.305205	0.0477049
Residual	0.44	22	0.02
Tukey HSD post hoc tests
group1	group2	meandiff	p-adj	lower	upper	reject
food / Restricted / RI	suc / Mild / RI	0.37	0.0147	0.0533	0.6867	TRUE
food / Restricted / RR	suc / Mild / RI	0.42	0.0319	0.025	0.815	TRUE
food / Restricted / RI	suc / Restricted / RR	0.4	0.0582	-0.0089	0.8089	FALSE
food / Restricted / RI	suc / Mild / RR	0.325	0.0602	-0.0089	0.6589	FALSE
food / Restricted / RR	suc / Restricted / RR	0.45	0.0692	-0.0222	0.9222	FALSE
food / Mild / RI	suc / Mild / RI	0.28	0.0768	-0.0186	0.5786	FALSE
food / Restricted / RR	suc / Mild / RR	0.375	0.0881	-0.0339	0.7839	FALSE
food / Restricted / RI	suc / Restricted / RI	0.3	0.0995	-0.0339	0.6339	FALSE
food / Restricted / RR	suc / Restricted / RI	0.35	0.1308	-0.0589	0.7589	FALSE
food / Mild / RI	suc / Restricted / RR	0.31	0.2011	-0.085	0.705	FALSE
food / Mild / RR	suc / Mild / RI	0.245	0.2144	-0.0717	0.5617	FALSE
food / Mild / RI	suc / Mild / RR	0.235	0.2556	-0.0817	0.5517	FALSE
food / Mild / RR	suc / Restricted / RR	0.275	0.3646	-0.1339	0.6839	FALSE
food / Mild / RI	suc / Restricted / RI	0.21	0.3814	-0.1067	0.5267	FALSE
food / Mild / RR	suc / Mild / RR	0.2	0.5038	-0.1339	0.5339	FALSE
food / Mild / RR	suc / Restricted / RI	0.175	0.6571	-0.1589	0.5089	FALSE
food / Mild / RR	food / Restricted / RR	-0.175	0.8345	-0.5839	0.2339	FALSE
food / Mild / RR	food / Restricted / RI	-0.125	0.9073	-0.4589	0.2089	FALSE
food / Mild / RI	food / Restricted / RR	-0.14	0.9284	-0.535	0.255	FALSE
food / Mild / RI	food / Restricted / RI	-0.09	0.9771	-0.4067	0.2267	FALSE
suc / Restricted / RI	suc / Restricted / RR	0.1	0.9902	-0.3089	0.5089	FALSE
suc / Mild / RI	suc / Restricted / RI	-0.07	0.9947	-0.3867	0.2467	FALSE
suc / Mild / RR	suc / Restricted / RR	0.075	0.9983	-0.3339	0.4839	FALSE
suc / Mild / RI	suc / Mild / RR	-0.045	0.9997	-0.3617	0.2717	FALSE
food / Mild / RI	food / Mild / RR	0.035	0.9999	-0.2817	0.3517	FALSE
food / Restricted / RI	food / Restricted / RR	-0.05	0.9999	-0.4589	0.3589	FALSE
suc / Mild / RR	suc / Restricted / RI	-0.025	1	-0.3589	0.3089	FALSE
suc / Mild / RI	suc / Restricted / RR	0.03	1	-0.365	0.425	FALSE
Figure 4-1C
Data Structure		Type of test
Normal distribution		two-way ANOVA with Tukey HSD post hoc test
ANOVA table
Source	SS	DF	MS	F	p-unc	np2
task	0.00935817	1	0.00935817	0.151296	0.704724	0.0135675
group	0.0919692	1	0.0919692	1.48689	0.248202	0.119076
task * group	0.0457024	1	0.0457024	0.73888	0.408363	0.062943
Residual	0.680389	11	0.0618535
Tukey HSD post hoc tests
group1	group2	meandiff	p-adj	lower	upper	reject
RR / Mild	RR / Restricted	-0.3072	0.5099	-0.9554	0.341	FALSE
RI / Restricted	RR / Mild	0.2121	0.6357	-0.3171	0.7414	FALSE
RI / Mild	RR / Mild	0.1391	0.8374	-0.363	0.6412	FALSE
RI / Mild	RR / Restricted	-0.1681	0.8495	-0.7943	0.4582	FALSE
RI / Restricted	RR / Restricted	-0.0951	0.9699	-0.7433	0.5531	FALSE
RI / Mild	RI / Restricted	-0.073	0.9707	-0.5751	0.4291	FALSE
Figure 5B
Data Structure		Type of test
Normal distribution		two-way ANOVA with Tukey HSD post hoc test
ANOVA table
Source	SS	DF	MS	F	p-unc	np2
task	387.093	1	387.093	5.98558	0.0192958	0.139246
group	1052.68	1	1052.68	16.2776	0.00026335	0.305524
task * group	177.515	1	177.515	2.7449	0.106022	0.069063
Residual	2392.82	37	64.6709
Tukey HSD post hoc tests
group1	group2	meandiff	p-adj	lower	upper	reject
RI / Mild	RR / Restricted	16.3056	0.001	5.795	26.8161	TRUE
RR / Mild	RR / Restricted	14.7556	0.0016	4.817	24.6941	TRUE
RI / Restricted	RR / Restricted	10.0556	0.0285	0.814	19.2971	TRUE
RI / Mild	RI / Restricted	6.25	0.3115	-3.3367	15.8367	FALSE
RI / Restricted	RR / Mild	-4.7	0.5003	-13.6559	4.2559	FALSE
RI / Mild	RR / Mild	1.55	0.977	-8.7103	11.8103	FALSE
Figure 5C
Data Structure		Type of test
Normal distribution		two-way ANOVA with Tukey HSD post hoc test
ANOVA table
Source	SS	DF	MS	F	p-unc	np2
task	0.00649088	1	0.00649088	0.260709	0.612667	0.00699688
group	0.00520252	1	0.00520252	0.208961	0.650256	0.00561588
task * group	0.000216574	1	0.000216574	0.00869879	0.926194	0.000235047
Residual	0.921192	37	0.0248971
Tukey HSD post hoc tests
group1	group2	meandiff	p-adj	lower	upper	reject
RI / Restricted	RR / Mild	0.0492	0.8745	-0.1265	0.225	FALSE
RI / Mild	RR / Mild	0.0308	0.9762	-0.1706	0.2321	FALSE
RR / Mild	RR / Restricted	-0.0279	0.9804	-0.2229	0.1671	FALSE
RI / Restricted	RR / Restricted	0.0214	0.9888	-0.16	0.2027	FALSE
RI / Mild	RI / Restricted	-0.0185	0.9934	-0.2066	0.1696	FALSE
RI / Mild	RR / Restricted	0.0029	1	-0.2033	0.2091	FALSE
Figure 5D
Data Structure		Type of test
Normal distribution		two-way ANOVA with Tukey HSD post hoc test
ANOVA table
Source	SS	DF	MS	F	p-unc	np2
task	0.380086	1	0.380086	0.0410617	0.840529	0.00110854
group	1.64366	1	1.64366	0.177569	0.675909	0.00477624
task * group	0.0875473	1	0.0875473	0.00945797	0.923051	0.000255556
Residual	342.489	37	9.25646
Tukey HSD post hoc tests
group1	group2	meandiff	p-adj	lower	upper	reject
RI / Mild	RR / Restricted	0.6111	0.9758	-3.3653	4.5875	FALSE
RI / Mild	RI / Restricted	0.5	0.9823	-3.1269	4.1269	FALSE
RR / Mild	RR / Restricted	0.3111	0.996	-3.4489	4.0711	FALSE
RI / Mild	RR / Mild	0.3	0.9968	-3.5817	4.1817	FALSE
RI / Restricted	RR / Mild	-0.2	0.9985	-3.5883	3.1883	FALSE
RI / Restricted	RR / Restricted	0.1111	0.9998	-3.3852	3.6075	FALSE
